# Supplementary material for: Mixing Is Dispensable for Optical Density-Based High-Throughput Growth Screening Assay in Fission Yeast
Source: Int J Mol Sci. 2026 Apr 10;27(8):3410. doi: 10.3390/ijms27083410 (PMC13115688; doi:10.3390/ijms27083410)
Supplement: Supplementary file 1 [file ijms-27-03410-s001.zip]

Archive with 2 entries (2 files):
- ijms-4160497-supplementary.pdf
- Supplementary Video 1.MOV
